# Supplementary material for: Best Molecular Tools to Investigate Coronavirus Diversity in Mammals: A Comparison
Source: Viruses. 2021 Oct 1;13(10):1975. doi: 10.3390/v13101975 (PMC8538982; doi:10.3390/v13101975)
Supplement: Supplementary file 1 [file viruses-13-01975-s001.zip]

Archive with 2 entries (2 files):
- Figure S1.pdf
- viruses-1377633-supplementary.pdf
